# Supplementary material for: Molecular Docking Study of Conformational Polymorph: Building Block of Crystal Chemistry
Source: ScientificWorldJournal. 2013 Oct 23;2013:309710. doi: 10.1155/2013/309710 (PMC3821945; doi:10.1155/2013/309710)
Supplement: Supplementary file 1 — CIF files of both the polymorphs are available. [file 309710.f1.zip]

Archive with 2 entries (2 files):
- cif of 1a.cif
- cif of 1b.cif
