# Supplementary material for: Molecular Docking Study of Conformational Polymorph: Building Block of Crystal Chemistry
Source: ScientificWorldJournal. 2013 Oct 23;2013:309710. doi: 10.1155/2013/309710 (PMC3821945; doi:10.1155/2013/309710)
Supplement: Supplementary file 1 — CIF files of both the polymorphs are available. [file 309710.f1.zip › cif of 1a.cif]

### Data CCDC 654474 

data_pv0732

_audit_update_record
;
2008-04-12 # Formatted by publCIF
;

_audit_creation_method           SHELXL-97
_chemical_name_systematic        
;
2-[2-(3-Cyano-4,6-dimethyl-2-oxo-2H-pyridin-1-yl)-ethoxy]-4,6-dimethyl-
nicotinonitrile
;
_chemical_name_common            ?
_chemical_melting_point          ?
_chemical_formula_moiety         'C18 H18 N4 O2'
_chemical_formula_sum            'C18 H18 N4 O2'
_chemical_formula_weight         322.36

loop_
_atom_type_symbol
_atom_type_description
_atom_type_scat_dispersion_real
_atom_type_scat_dispersion_imag
_atom_type_scat_source
C C 0.0033 0.0016 'International Tables Vol C Tables 4.2.6.8 and 6.1.1.4'
H H 0.0000 0.0000 'International Tables Vol C Tables 4.2.6.8 and 6.1.1.4'
N N 0.0061 0.0033 'International Tables Vol C Tables 4.2.6.8 and 6.1.1.4'
O O 0.0106 0.0060 'International Tables Vol C Tables 4.2.6.8 and 6.1.1.4'

_symmetry_cell_setting           monoclinic
_symmetry_space_group_name_H-M   'P 21/n'
_symmetry_int_tables_number      14
 
 
loop_ 
 _symmetry_equiv_pos_as_xyz 
 'x, y, z' 
 '-x+1/2, y+1/2, -z+1/2' 
 '-x, -y, -z' 
 'x-1/2, -y-1/2, z-1/2' 
 
_cell_length_a                   10.025(2)
_cell_length_b                   13.356(3)
_cell_length_c                   11.964(2)
_cell_angle_alpha                90.00
_cell_angle_beta                 94.19(3)
_cell_angle_gamma                90.00
_cell_volume                     1597.6(6)
_cell_formula_units_Z            4
_cell_measurement_temperature    100(2)
_cell_measurement_reflns_used    4252
_cell_measurement_theta_min      2.54      
_cell_measurement_theta_max      24.97

_exptl_crystal_description       block
_exptl_crystal_colour            'pale pink'
_exptl_crystal_size_max         0.31
_exptl_crystal_size_mid          0.23
_exptl_crystal_size_min          0.16
_exptl_crystal_density_meas      ?
_exptl_crystal_density_diffrn    1.340
_exptl_crystal_density_method    'not measured'
_exptl_crystal_F_000             680
_exptl_absorpt_coefficient_mu    0.091
_exptl_absorpt_correction_type   ?
_exptl_absorpt_correction_T_min  0.869
_exptl_absorpt_correction_T_max  1.000
_exptl_absorpt_process_details  ?
 
_exptl_special_details 
; 
?
; 
 
_diffrn_ambient_temperature      100(2)
_diffrn_radiation_probe          x-ray
_diffrn_radiation_type           MoK\a
_diffrn_radiation_wavelength     0.71073
_diffrn_source                   'sealed X-ray tube'
_diffrn_source_type              'Bruker SMART APEX'
_diffrn_radiation_monochromator  graphite
_diffrn_measurement_device_type  'Bruker SMART APEX CCD area detector'
_diffrn_measurement_method       '1700 omega scan frames, 0.3 deg, 10 sec'
_diffrn_detector_area_resol_mean ?
_diffrn_standards_number         ?
_diffrn_standards_interval_count ?
_diffrn_standards_interval_time  ?
_diffrn_standards_decay_%       0.0007
_diffrn_reflns_number             11040 
_diffrn_reflns_av_R_equivalents   0.0261 
_diffrn_reflns_av_sigmaI/netI     0.0247 
_diffrn_reflns_limit_h_min        -11 
_diffrn_reflns_limit_h_max        11 
_diffrn_reflns_limit_k_min        -15 
_diffrn_reflns_limit_k_max        15 
_diffrn_reflns_limit_l_min        -14 
_diffrn_reflns_limit_l_max        14 
_diffrn_reflns_theta_min          2.29 
_diffrn_reflns_theta_max          25.02 
_reflns_number_total              2802 
_reflns_number_gt                 2704 
_reflns_threshold_expression      >2sigma(I) 
_computing_data_collection       SMARTBruker
_computing_cell_refinement      SAINTBruker
_computing_data_reduction        SAINTBruker
_computing_structure_solution   SHELXTL
_computing_structure_refinement SHELXTL
_computing_molecular_graphics    ORTEP-3Version1.08
_computing_publication_material  SHELXTL
 
_refine_special_details 
; 
?
; 
 
_refine_ls_structure_factor_coef  Fsqd  
_refine_ls_matrix_type            full 
_refine_ls_weighting_scheme       calc  
_refine_ls_weighting_details 
 'calc w=1/[\s^2^(Fo^2^)+(0.0313P)^2^+1.7126P] where P=(Fo^2^+2Fc^2^)/3' 
_atom_sites_solution_primary      direct 
_atom_sites_solution_secondary    difmap 
_atom_sites_solution_hydrogens    geom 
_refine_ls_hydrogen_treatment     mixed 
_refine_ls_extinction_method      none 
_refine_ls_extinction_coef        ? 
_refine_ls_number_reflns          2802 
_refine_ls_number_parameters      221 
_refine_ls_number_restraints      0 
_refine_ls_R_factor_all           0.0528 
_refine_ls_R_factor_gt            0.0505 
_refine_ls_wR_factor_ref          0.1054 
_refine_ls_wR_factor_gt           0.1041 
_refine_ls_goodness_of_fit_ref    1.049 
_refine_ls_restrained_S_all       1.049 
_refine_ls_shift/su_max           0.000 
_refine_ls_shift/su_mean          0.000 
 
loop_ 
 _atom_site_label 
 _atom_site_type_symbol 
 _atom_site_fract_x 
 _atom_site_fract_y 
 _atom_site_fract_z 
 _atom_site_U_iso_or_equiv 
 _atom_site_adp_type 
 _atom_site_occupancy 
 _atom_site_symmetry_multiplicity 
 _atom_site_calc_flag 
 _atom_site_refinement_flags 
 _atom_site_disorder_assembly 
 _atom_site_disorder_group 
O1 O 0.12617(13) 0.29504(10) 0.13564(11) 0.0230(3) Uani 1 1 d . . . 
O2 O 0.06570(12) 0.30298(10) 0.47232(10) 0.0206(3) Uani 1 1 d . . . 
N1 N 0.22828(15) 0.23759(11) 0.30062(12) 0.0165(3) Uani 1 1 d . . . 
N2 N 0.35162(18) 0.43977(14) -0.00588(15) 0.0299(4) Uani 1 1 d . . . 
N3 N -0.13343(15) 0.38058(11) 0.50741(13) 0.0183(4) Uani 1 1 d . . . 
N4 N 0.31243(17) 0.35683(14) 0.67779(15) 0.0323(4) Uani 1 1 d . . . 
C1 C 0.22837(18) 0.29030(14) 0.19916(15) 0.0179(4) Uani 1 1 d . . . 
C2 C 0.35324(18) 0.33780(14) 0.17773(15) 0.0183(4) Uani 1 1 d . . . 
C3 C 0.46612(18) 0.33110(13) 0.25105(16) 0.0185(4) Uani 1 1 d . . . 
C4 C 0.45654(18) 0.27517(14) 0.34933(16) 0.0189(4) Uani 1 1 d . . . 
H4 H 0.5331 0.2691 0.4005 0.023 Uiso 1 1 calc R . . 
C5 C 0.34059(18) 0.22924(14) 0.37360(15) 0.0177(4) Uani 1 1 d . . . 
C6 C 0.35265(18) 0.39394(14) 0.07544(16) 0.0210(4) Uani 1 1 d . . . 
C7 C 0.59419(19) 0.38227(16) 0.22748(17) 0.0252(5) Uani 1 1 d . . . 
H7A H 0.6051 0.3805 0.1468 0.038 Uiso 1 1 calc R . . 
H7B H 0.6695 0.3477 0.2676 0.038 Uiso 1 1 calc R . . 
H7C H 0.5916 0.4520 0.2527 0.038 Uiso 1 1 calc R . . 
C8 C 0.33428(19) 0.16796(15) 0.47758(16) 0.0220(4) Uani 1 1 d . . . 
H8A H 0.4191 0.1738 0.5233 0.033 Uiso 1 1 calc R . . 
H8B H 0.3184 0.0977 0.4572 0.033 Uiso 1 1 calc R . . 
H8C H 0.2612 0.1922 0.5205 0.033 Uiso 1 1 calc R . . 
C9 C 0.09920(18) 0.19115(14) 0.32332(16) 0.0187(4) Uani 1 1 d . . . 
H9A H 0.1155 0.1366 0.3786 0.022 Uiso 1 1 calc R . . 
H9B H 0.0582 0.1613 0.2533 0.022 Uiso 1 1 calc R . . 
C10 C 0.00313(18) 0.26558(14) 0.36776(15) 0.0194(4) Uani 1 1 d . . . 
H10A H -0.0140 0.3211 0.3138 0.023 Uiso 1 1 calc R . . 
H10B H -0.0830 0.2328 0.3804 0.023 Uiso 1 1 calc R . . 
C11 C -0.00661(18) 0.36116(14) 0.53687(15) 0.0175(4) Uani 1 1 d . . . 
C12 C 0.06187(18) 0.39643(14) 0.63602(15) 0.0182(4) Uani 1 1 d . . . 
C13 C -0.00751(19) 0.45302(13) 0.71065(15) 0.0186(4) Uani 1 1 d . . . 
C14 C -0.14138(19) 0.47178(14) 0.67981(16) 0.0202(4) Uani 1 1 d . . . 
H14 H -0.1930 0.5096 0.7282 0.024 Uiso 1 1 calc R . . 
C15 C -0.20068(18) 0.43602(13) 0.57940(16) 0.0182(4) Uani 1 1 d . . . 
C16 C 0.2010(2) 0.37362(14) 0.65883(16) 0.0215(4) Uani 1 1 d . . . 
C17 C 0.0596(2) 0.49059(15) 0.81879(16) 0.0242(4) Uani 1 1 d . . . 
H17A H 0.0856 0.4336 0.8672 0.036 Uiso 1 1 calc R . . 
H17B H -0.0024 0.5336 0.8565 0.036 Uiso 1 1 calc R . . 
H17C H 0.1394 0.5291 0.8033 0.036 Uiso 1 1 calc R . . 
C18 C -0.34505(19) 0.45593(15) 0.54587(17) 0.0245(4) Uani 1 1 d . . . 
H18A H -0.3961 0.3937 0.5503 0.037 Uiso 1 1 calc R . . 
H18B H -0.3540 0.4814 0.4688 0.037 Uiso 1 1 calc R . . 
H18C H -0.3796 0.5058 0.5965 0.037 Uiso 1 1 calc R . . 
 
loop_ 
 _atom_site_aniso_label 
 _atom_site_aniso_U_11 
 _atom_site_aniso_U_22 
 _atom_site_aniso_U_33 
 _atom_site_aniso_U_23 
 _atom_site_aniso_U_13 
 _atom_site_aniso_U_12 
O1 0.0188(7) 0.0295(8) 0.0200(7) 0.0006(6) -0.0031(6) 0.0016(6) 
O2 0.0187(7) 0.0253(7) 0.0176(7) -0.0039(6) -0.0004(5) 0.0016(6) 
N1 0.0172(8) 0.0157(8) 0.0165(8) -0.0015(6) 0.0004(6) -0.0002(6) 
N2 0.0327(10) 0.0315(10) 0.0258(10) 0.0063(8) 0.0033(8) 0.0006(8) 
N3 0.0173(8) 0.0179(8) 0.0196(8) 0.0029(6) 0.0013(6) 0.0001(6) 
N4 0.0237(10) 0.0385(11) 0.0336(11) -0.0070(8) -0.0057(8) 0.0045(8) 
C1 0.0188(9) 0.0163(9) 0.0184(9) -0.0032(7) 0.0005(8) 0.0038(7) 
C2 0.0211(10) 0.0161(9) 0.0181(10) -0.0019(7) 0.0027(8) 0.0023(8) 
C3 0.0200(10) 0.0146(9) 0.0211(10) -0.0057(8) 0.0031(8) 0.0015(7) 
C4 0.0183(9) 0.0187(9) 0.0191(9) -0.0041(8) -0.0017(8) 0.0015(8) 
C5 0.0197(10) 0.0166(9) 0.0164(9) -0.0044(7) -0.0007(7) 0.0041(7) 
C6 0.0194(10) 0.0204(10) 0.0235(10) -0.0030(9) 0.0024(8) 0.0003(8) 
C7 0.0237(10) 0.0283(11) 0.0237(10) -0.0002(9) 0.0026(8) -0.0038(9) 
C8 0.0220(10) 0.0226(10) 0.0209(10) 0.0024(8) -0.0020(8) 0.0018(8) 
C9 0.0184(10) 0.0188(9) 0.0186(9) 0.0003(8) -0.0004(8) -0.0032(7) 
C10 0.0181(9) 0.0243(10) 0.0155(9) -0.0010(8) -0.0004(7) -0.0021(8) 
C11 0.0189(9) 0.0165(9) 0.0175(9) 0.0031(7) 0.0034(8) -0.0003(7) 
C12 0.0189(9) 0.0166(9) 0.0190(10) 0.0037(8) -0.0001(7) -0.0015(8) 
C13 0.0235(10) 0.0129(9) 0.0192(10) 0.0033(7) 0.0016(8) -0.0027(7) 
C14 0.0214(10) 0.0162(9) 0.0236(10) -0.0013(8) 0.0052(8) -0.0004(8) 
C15 0.0195(9) 0.0143(9) 0.0209(10) 0.0042(8) 0.0015(8) -0.0014(8) 
C16 0.0243(11) 0.0201(10) 0.0197(10) -0.0021(8) -0.0007(8) -0.0016(8) 
C17 0.0226(10) 0.0253(10) 0.0242(11) -0.0039(8) -0.0014(8) -0.0012(8) 
C18 0.0216(10) 0.0269(11) 0.0247(10) -0.0024(9) -0.0003(8) 0.0041(8) 
 
_geom_special_details 
; 
 All esds (except the esd in the dihedral angle between two l.s. planes) 
 are estimated using the full covariance matrix.  The cell esds are taken 
 into account individually in the estimation of esds in distances, angles 
 and torsion angles; correlations between esds in cell parameters are only 
 used when they are defined by crystal symmetry.  An approximate (isotropic) 
 treatment of cell esds is used for estimating esds involving l.s. planes. 
; 
 
loop_ 
 _geom_bond_atom_site_label_1 
 _geom_bond_atom_site_label_2 
 _geom_bond_distance 
 _geom_bond_site_symmetry_2 
 _geom_bond_publ_flag 
O1 C1 1.232(2) . ? 
O2 C11 1.345(2) . ? 
O2 C10 1.447(2) . ? 
N1 C5 1.378(2) . ? 
N1 C1 1.403(2) . ? 
N1 C9 1.478(2) . ? 
N2 C6 1.149(3) . ? 
N3 C11 1.320(2) . ? 
N3 C15 1.353(2) . ? 
N4 C16 1.146(3) . ? 
C1 C2 1.443(3) . ? 
C2 C3 1.383(3) . ? 
C2 C6 1.435(3) . ? 
C3 C4 1.402(3) . ? 
C3 C7 1.499(3) . ? 
C4 C5 1.364(3) . ? 
C4 H4 0.9500 . ? 
C5 C8 1.494(3) . ? 
C7 H7A 0.9800 . ? 
C7 H7B 0.9800 . ? 
C7 H7C 0.9800 . ? 
C8 H8A 0.9800 . ? 
C8 H8B 0.9800 . ? 
C8 H8C 0.9800 . ? 
C9 C10 1.508(3) . ? 
C9 H9A 0.9900 . ? 
C9 H9B 0.9900 . ? 
C10 H10A 0.9900 . ? 
C10 H10B 0.9900 . ? 
C11 C12 1.408(3) . ? 
C12 C13 1.394(3) . ? 
C12 C16 1.434(3) . ? 
C13 C14 1.388(3) . ? 
C13 C17 1.500(3) . ? 
C14 C15 1.386(3) . ? 
C14 H14 0.9500 . ? 
C15 C18 1.497(3) . ? 
C17 H17A 0.9800 . ? 
C17 H17B 0.9800 . ? 
C17 H17C 0.9800 . ? 
C18 H18A 0.9800 . ? 
C18 H18B 0.9800 . ? 
C18 H18C 0.9800 . ? 
 
loop_ 
 _geom_angle_atom_site_label_1 
 _geom_angle_atom_site_label_2 
 _geom_angle_atom_site_label_3 
 _geom_angle 
 _geom_angle_site_symmetry_1 
 _geom_angle_site_symmetry_3 
 _geom_angle_publ_flag 
C11 O2 C10 118.58(14) . . ? 
C5 N1 C1 122.45(15) . . ? 
C5 N1 C9 122.38(15) . . ? 
C1 N1 C9 115.17(15) . . ? 
C11 N3 C15 116.92(16) . . ? 
O1 C1 N1 120.42(17) . . ? 
O1 C1 C2 124.13(17) . . ? 
N1 C1 C2 115.44(16) . . ? 
C3 C2 C6 121.80(17) . . ? 
C3 C2 C1 122.63(17) . . ? 
C6 C2 C1 115.57(17) . . ? 
C2 C3 C4 117.60(17) . . ? 
C2 C3 C7 121.57(17) . . ? 
C4 C3 C7 120.84(17) . . ? 
C5 C4 C3 121.98(18) . . ? 
C5 C4 H4 119.0 . . ? 
C3 C4 H4 119.0 . . ? 
C4 C5 N1 119.88(17) . . ? 
C4 C5 C8 120.80(17) . . ? 
N1 C5 C8 119.31(16) . . ? 
N2 C6 C2 179.3(2) . . ? 
C3 C7 H7A 109.5 . . ? 
C3 C7 H7B 109.5 . . ? 
H7A C7 H7B 109.5 . . ? 
C3 C7 H7C 109.5 . . ? 
H7A C7 H7C 109.5 . . ? 
H7B C7 H7C 109.5 . . ? 
C5 C8 H8A 109.5 . . ? 
C5 C8 H8B 109.5 . . ? 
H8A C8 H8B 109.5 . . ? 
C5 C8 H8C 109.5 . . ? 
H8A C8 H8C 109.5 . . ? 
H8B C8 H8C 109.5 . . ? 
N1 C9 C10 112.24(15) . . ? 
N1 C9 H9A 109.2 . . ? 
C10 C9 H9A 109.2 . . ? 
N1 C9 H9B 109.2 . . ? 
C10 C9 H9B 109.2 . . ? 
H9A C9 H9B 107.9 . . ? 
O2 C10 C9 106.55(15) . . ? 
O2 C10 H10A 110.4 . . ? 
C9 C10 H10A 110.4 . . ? 
O2 C10 H10B 110.4 . . ? 
C9 C10 H10B 110.4 . . ? 
H10A C10 H10B 108.6 . . ? 
N3 C11 O2 120.63(17) . . ? 
N3 C11 C12 124.07(17) . . ? 
O2 C11 C12 115.29(16) . . ? 
C13 C12 C11 119.06(17) . . ? 
C13 C12 C16 121.14(17) . . ? 
C11 C12 C16 119.80(17) . . ? 
C14 C13 C12 116.45(17) . . ? 
C14 C13 C17 122.19(17) . . ? 
C12 C13 C17 121.36(17) . . ? 
C15 C14 C13 120.89(18) . . ? 
C15 C14 H14 119.6 . . ? 
C13 C14 H14 119.6 . . ? 
N3 C15 C14 122.58(17) . . ? 
N3 C15 C18 116.34(17) . . ? 
C14 C15 C18 121.08(17) . . ? 
N4 C16 C12 178.9(2) . . ? 
C13 C17 H17A 109.5 . . ? 
C13 C17 H17B 109.5 . . ? 
H17A C17 H17B 109.5 . . ? 
C13 C17 H17C 109.5 . . ? 
H17A C17 H17C 109.5 . . ? 
H17B C17 H17C 109.5 . . ? 
C15 C18 H18A 109.5 . . ? 
C15 C18 H18B 109.5 . . ? 
H18A C18 H18B 109.5 . . ? 
C15 C18 H18C 109.5 . . ? 
H18A C18 H18C 109.5 . . ? 
H18B C18 H18C 109.5 . . ? 
 
loop_ 
 _geom_torsion_atom_site_label_1 
 _geom_torsion_atom_site_label_2 
 _geom_torsion_atom_site_label_3 
 _geom_torsion_atom_site_label_4 
 _geom_torsion 
 _geom_torsion_site_symmetry_1 
 _geom_torsion_site_symmetry_2 
 _geom_torsion_site_symmetry_3 
 _geom_torsion_site_symmetry_4 
 _geom_torsion_publ_flag 
C5 N1 C1 O1 179.18(17) . . . . ? 
C9 N1 C1 O1 -0.5(2) . . . . ? 
C5 N1 C1 C2 -1.7(2) . . . . ? 
C9 N1 C1 C2 178.60(15) . . . . ? 
O1 C1 C2 C3 179.88(17) . . . . ? 
N1 C1 C2 C3 0.8(3) . . . . ? 
O1 C1 C2 C6 0.6(3) . . . . ? 
N1 C1 C2 C6 -178.43(15) . . . . ? 
C6 C2 C3 C4 179.48(16) . . . . ? 
C1 C2 C3 C4 0.3(3) . . . . ? 
C6 C2 C3 C7 0.0(3) . . . . ? 
C1 C2 C3 C7 -179.21(17) . . . . ? 
C2 C3 C4 C5 -0.6(3) . . . . ? 
C7 C3 C4 C5 178.92(17) . . . . ? 
C3 C4 C5 N1 -0.3(3) . . . . ? 
C3 C4 C5 C8 178.43(17) . . . . ? 
C1 N1 C5 C4 1.5(3) . . . . ? 
C9 N1 C5 C4 -178.83(16) . . . . ? 
C1 N1 C5 C8 -177.23(16) . . . . ? 
C9 N1 C5 C8 2.4(3) . . . . ? 
C5 N1 C9 C10 100.37(19) . . . . ? 
C1 N1 C9 C10 -79.97(19) . . . . ? 
C11 O2 C10 C9 -171.48(15) . . . . ? 
N1 C9 C10 O2 -61.46(19) . . . . ? 
C15 N3 C11 O2 177.13(16) . . . . ? 
C15 N3 C11 C12 -1.6(3) . . . . ? 
C10 O2 C11 N3 2.5(2) . . . . ? 
C10 O2 C11 C12 -178.68(15) . . . . ? 
N3 C11 C12 C13 2.0(3) . . . . ? 
O2 C11 C12 C13 -176.74(16) . . . . ? 
N3 C11 C12 C16 -178.13(17) . . . . ? 
O2 C11 C12 C16 3.1(2) . . . . ? 
C11 C12 C13 C14 -0.9(3) . . . . ? 
C16 C12 C13 C14 179.24(17) . . . . ? 
C11 C12 C13 C17 178.61(17) . . . . ? 
C16 C12 C13 C17 -1.2(3) . . . . ? 
C12 C13 C14 C15 -0.4(3) . . . . ? 
C17 C13 C14 C15 -179.95(17) . . . . ? 
C11 N3 C15 C14 0.1(3) . . . . ? 
C11 N3 C15 C18 -178.95(16) . . . . ? 
C13 C14 C15 N3 0.9(3) . . . . ? 
C13 C14 C15 C18 179.91(17) . . . . ? 

_diffrn_measured_fraction_theta_max    0.998 
_diffrn_reflns_theta_full              25.02 
_diffrn_measured_fraction_theta_full   0.998 
_refine_diff_density_max    0.247 
_refine_diff_density_min   -0.200 
_refine_diff_density_rms    0.052 
