# Supplementary material for: Molecular Docking Study of Conformational Polymorph: Building Block of Crystal Chemistry
Source: ScientificWorldJournal. 2013 Oct 23;2013:309710. doi: 10.1155/2013/309710 (PMC3821945; doi:10.1155/2013/309710)
Supplement: Supplementary file 1 — CIF files of both the polymorphs are available. [file 309710.f1.zip › cif of 1b.cif]

data_rkak-2

_audit_creation_method           SHELXL-97
_chemical_name_systematic        
;
 2-[2-(3-Cyano-4,6-dimethyl-2-oxo-2H-pyridin-1-yl)-ethoxy]-4,6-dimethyl-
nicotinonitrile
;
_chemical_name_common            ?
_chemical_melting_point          ?
_chemical_formula_moiety         'C18 H18 N4 O2'
_chemical_formula_sum            'C18 H18 N2 O2'
_chemical_formula_weight         294.34

loop_
_atom_type_symbol
_atom_type_description
_atom_type_scat_dispersion_real
_atom_type_scat_dispersion_imag
_atom_type_scat_source
C C 0.0033 0.0016 'International Tables Vol C Tables 4.2.6.8 and 6.1.1.4'
H H 0.0000 0.0000 'International Tables Vol C Tables 4.2.6.8 and 6.1.1.4'
N N 0.0061 0.0033 'International Tables Vol C Tables 4.2.6.8 and 6.1.1.4'
O O 0.0106 0.0060 'International Tables Vol C Tables 4.2.6.8 and 6.1.1.4'

_symmetry_cell_setting           monoclinic
_symmetry_space_group_name_H-M   'P 21/n'

loop_
_symmetry_equiv_pos_as_xyz
'x, y, z'
'-x+1/2, y+1/2, -z+1/2'
'-x, -y, -z'
'x-1/2, -y-1/2, z-1/2'

_cell_length_a                   10.0026(4)
_cell_length_b                   13.6580(8)
_cell_length_c                   12.0838(7)
_cell_angle_alpha                90.00
_cell_angle_beta                 93.802(4)
_cell_angle_gamma                90.00
_cell_volume                     1647.20(15)
_cell_formula_units_Z            5
_cell_measurement_temperature    293(2)
_cell_measurement_reflns_used    5459
_cell_measurement_theta_min      ?
_cell_measurement_theta_max      ?

_exptl_crystal_description       ?
_exptl_crystal_colour            ?
_exptl_crystal_size_max          ?
_exptl_crystal_size_mid          ?
_exptl_crystal_size_min          ?
_exptl_crystal_density_meas      ?
_exptl_crystal_density_diffrn    1.484
_exptl_crystal_density_method    'not measured'
_exptl_crystal_F_000             780
_exptl_absorpt_coefficient_mu    0.098
_exptl_absorpt_correction_type   ?
_exptl_absorpt_correction_T_min  ?
_exptl_absorpt_correction_T_max  ?
_exptl_absorpt_process_details   ?

_exptl_special_details           
;
 ?
;

_diffrn_ambient_temperature      293(2)
_diffrn_radiation_wavelength     0.71073
_diffrn_radiation_type           MoK\a
_diffrn_radiation_source         'fine-focus sealed tube'
_diffrn_radiation_monochromator  graphite
_diffrn_measurement_device_type  ?
_diffrn_measurement_method       ?
_diffrn_detector_area_resol_mean ?
_diffrn_standards_number         ?
_diffrn_standards_interval_count ?
_diffrn_standards_interval_time  ?
_diffrn_standards_decay_%        ?
_diffrn_reflns_number            18413
_diffrn_reflns_av_R_equivalents  0.0787
_diffrn_reflns_av_sigmaI/netI    0.2767
_diffrn_reflns_limit_h_min       -14
_diffrn_reflns_limit_h_max       14
_diffrn_reflns_limit_k_min       -18
_diffrn_reflns_limit_k_max       20
_diffrn_reflns_limit_l_min       -18
_diffrn_reflns_limit_l_max       16
_diffrn_reflns_theta_min         2.96
_diffrn_reflns_theta_max         32.37
_reflns_number_total             5459
_reflns_number_gt                1549
_reflns_threshold_expression     >2sigma(I)

_computing_data_collection       ?
_computing_cell_refinement       ?
_computing_data_reduction        ?
_computing_structure_solution    ?
_computing_structure_refinement  'SHELXL-97 (Sheldrick, 1997)'
_computing_molecular_graphics    ?
_computing_publication_material  ?

_refine_special_details          
;
 Refinement of F^2^ against ALL reflections.  The weighted R-factor wR and
 goodness of fit S are based on F^2^, conventional R-factors R are based
 on F, with F set to zero for negative F^2^. The threshold expression of
 F^2^ > 2sigma(F^2^) is used only for calculating R-factors(gt) etc. and is
 not relevant to the choice of reflections for refinement.  R-factors based
 on F^2^ are statistically about twice as large as those based on F, and R-
 factors based on ALL data will be even larger.
;

_refine_ls_structure_factor_coef Fsqd
_refine_ls_matrix_type           full
_refine_ls_weighting_scheme      calc
_refine_ls_weighting_details     
'calc w=1/[\s^2^(Fo^2^)+(0.1103P)^2^+0.4650P] where P=(Fo^2^+2Fc^2^)/3'
_atom_sites_solution_primary     direct
_atom_sites_solution_secondary   difmap
_atom_sites_solution_hydrogens   geom
_refine_ls_hydrogen_treatment    mixed
_refine_ls_extinction_method     none
_refine_ls_extinction_coef       ?
_refine_ls_number_reflns         5459
_refine_ls_number_parameters     217
_refine_ls_number_restraints     0
_refine_ls_R_factor_all          0.2097
_refine_ls_R_factor_gt           0.0595
_refine_ls_wR_factor_ref         0.2105
_refine_ls_wR_factor_gt          0.1660
_refine_ls_goodness_of_fit_ref   0.713
_refine_ls_restrained_S_all      0.713
_refine_ls_shift/su_max          0.043
_refine_ls_shift/su_mean         0.008

loop_
_atom_site_label
_atom_site_type_symbol
_atom_site_fract_x
_atom_site_fract_y
_atom_site_fract_z
_atom_site_U_iso_or_equiv
_atom_site_adp_type
_atom_site_occupancy
_atom_site_symmetry_multiplicity
_atom_site_calc_flag
_atom_site_refinement_flags
_atom_site_disorder_assembly
_atom_site_disorder_group
O2 O 0.43224(16) 0.19552(13) 0.52311(15) 0.0522(5) Uani 1 1 d . . .
O1 O 0.37472(18) 0.20395(14) 0.85639(16) 0.0607(6) Uani 1 1 d . . .
N1 N 0.27074(18) 0.26064(14) 0.69528(17) 0.0406(5) Uani 1 1 d . . .
N3 N 0.63145(19) 0.11888(15) 0.48752(18) 0.0458(6) Uani 1 1 d . . .
C11 C 0.5046(2) 0.13779(18) 0.4583(2) 0.0417(6) Uani 1 1 d . . .
C12 C 0.4361(2) 0.10315(18) 0.3618(2) 0.0431(6) Uani 1 1 d . . .
C5 C 0.1577(2) 0.26899(18) 0.6246(2) 0.0426(6) Uani 1 1 d . . .
C2 C 0.1475(2) 0.16241(18) 0.8185(2) 0.0416(6) Uani 1 1 d . . .
C3 C 0.0353(2) 0.16955(18) 0.7478(2) 0.0465(7) Uani 1 1 d . . .
C10 C 0.4958(2) 0.2321(2) 0.6250(2) 0.0488(7) Uani 1 1 d . . .
H10A H 0.5799 0.2638 0.6113 0.059 Uiso 1 1 calc R . .
H10B H 0.5137 0.1790 0.6772 0.059 Uiso 1 1 calc R . .
C4 C 0.0422(2) 0.22445(19) 0.6510(2) 0.0474(7) Uani 1 1 d . . .
H4 H -0.0340 0.2308 0.6031 0.057 Uiso 1 1 calc R . .
C6 C 0.1500(3) 0.1062(2) 0.9184(3) 0.0568(8) Uani 1 1 d . . .
C1 C 0.2720(2) 0.20934(18) 0.7956(2) 0.0437(6) Uani 1 1 d . . .
C16 C 0.2967(3) 0.1244(2) 0.3394(2) 0.0558(8) Uani 1 1 d . . .
C9 C 0.4002(2) 0.30463(19) 0.6706(2) 0.0488(7) Uani 1 1 d . . .
H9A H 0.4415 0.3331 0.7381 0.059 Uiso 1 1 calc R . .
H9B H 0.3840 0.3571 0.6173 0.059 Uiso 1 1 calc R . .
C14 C 0.6388(2) 0.02901(19) 0.3183(2) 0.0501(7) Uani 1 1 d . . .
H14 H 0.6892 -0.0078 0.2715 0.060 Uiso 1 1 calc R . .
C15 C 0.6985(2) 0.06433(18) 0.4164(2) 0.0457(7) Uani 1 1 d . . .
C13 C 0.5056(2) 0.04745(18) 0.2885(2) 0.0459(7) Uani 1 1 d . . .
C8 C 0.1632(3) 0.3285(2) 0.5215(2) 0.0592(8) Uani 1 1 d . . .
H8A H 0.2521 0.3540 0.5167 0.089 Uiso 1 1 calc R . .
H8B H 0.1008 0.3818 0.5233 0.089 Uiso 1 1 calc R . .
H8C H 0.1403 0.2881 0.4581 0.089 Uiso 1 1 calc R . .
C17 C 0.4373(3) 0.0093(2) 0.1831(2) 0.0627(8) Uani 1 1 d . . .
H17A H 0.3451 0.0294 0.1783 0.094 Uiso 1 1 calc R . .
H17B H 0.4420 -0.0609 0.1826 0.094 Uiso 1 1 calc R . .
H17C H 0.4809 0.0349 0.1209 0.094 Uiso 1 1 calc R . .
N4 N 0.1865(3) 0.1409(2) 0.3211(3) 0.0884(10) Uani 1 1 d . . .
C7 C -0.0940(3) 0.1193(2) 0.7731(3) 0.0680(9) Uani 1 1 d . . .
H7A H -0.1614 0.1327 0.7148 0.102 Uiso 1 1 calc R . .
H7B H -0.1232 0.1433 0.8421 0.102 Uiso 1 1 calc R . .
H7C H -0.0794 0.0499 0.7784 0.102 Uiso 1 1 calc R . .
N2 N 0.1514(3) 0.0612(2) 0.9978(2) 0.0843(9) Uani 1 1 d . . .
C18 C 0.8430(2) 0.0438(2) 0.4500(3) 0.0640(8) Uani 1 1 d . . .
H18A H 0.8665 0.0740 0.5204 0.096 Uiso 1 1 calc R . .
H18B H 0.8984 0.0699 0.3952 0.096 Uiso 1 1 calc R . .
H18C H 0.8566 -0.0257 0.4560 0.096 Uiso 1 1 calc R . .

loop_
_atom_site_aniso_label
_atom_site_aniso_U_11
_atom_site_aniso_U_22
_atom_site_aniso_U_33
_atom_site_aniso_U_23
_atom_site_aniso_U_13
_atom_site_aniso_U_12
O2 0.0415(10) 0.0640(12) 0.0505(11) -0.0120(10) -0.0003(8) 0.0055(8)
O1 0.0493(11) 0.0789(14) 0.0522(12) 0.0051(11) -0.0089(9) 0.0033(9)
N1 0.0398(11) 0.0395(12) 0.0421(13) -0.0059(10) 0.0003(9) -0.0001(9)
N3 0.0413(12) 0.0488(13) 0.0470(14) 0.0017(11) 0.0011(10) 0.0015(9)
C11 0.0392(13) 0.0412(15) 0.0448(16) 0.0058(12) 0.0033(12) 0.0004(11)
C12 0.0411(13) 0.0401(14) 0.0473(16) 0.0039(13) -0.0026(12) -0.0011(11)
C5 0.0418(14) 0.0414(14) 0.0446(15) -0.0049(13) 0.0015(11) 0.0050(11)
C2 0.0486(14) 0.0402(15) 0.0368(14) -0.0003(12) 0.0085(11) 0.0047(11)
C3 0.0442(14) 0.0442(16) 0.0516(17) -0.0105(14) 0.0063(12) 0.0004(11)
C10 0.0407(14) 0.0600(17) 0.0454(16) -0.0064(14) -0.0001(12) -0.0039(12)
C4 0.0407(14) 0.0520(16) 0.0484(17) -0.0089(14) -0.0054(12) 0.0023(12)
C6 0.0567(17) 0.0603(19) 0.0543(19) -0.0018(17) 0.0106(14) 0.0025(14)
C1 0.0451(15) 0.0445(15) 0.0408(15) -0.0038(13) -0.0014(12) 0.0061(11)
C16 0.0471(17) 0.0580(18) 0.061(2) -0.0015(15) -0.0072(14) 0.0041(13)
C9 0.0409(14) 0.0546(16) 0.0507(17) -0.0056(14) 0.0014(12) -0.0090(12)
C14 0.0496(15) 0.0461(16) 0.0548(18) -0.0067(14) 0.0047(13) 0.0025(12)
C15 0.0436(14) 0.0413(15) 0.0520(17) 0.0053(14) 0.0016(13) 0.0008(11)
C13 0.0482(15) 0.0407(15) 0.0488(17) -0.0005(13) 0.0030(12) -0.0052(11)
C8 0.0630(18) 0.0615(19) 0.0521(18) 0.0133(16) -0.0021(14) 0.0037(14)
C17 0.0622(18) 0.068(2) 0.057(2) -0.0198(16) -0.0047(14) -0.0050(14)
N4 0.0568(17) 0.108(2) 0.097(2) -0.0186(18) -0.0210(15) 0.0132(15)
C7 0.0528(17) 0.079(2) 0.074(2) -0.0023(18) 0.0134(15) -0.0126(15)
N2 0.098(2) 0.088(2) 0.067(2) 0.0266(18) 0.0071(16) -0.0007(16)
C18 0.0465(16) 0.073(2) 0.071(2) -0.0087(17) -0.0035(14) 0.0128(14)

_geom_special_details            
;
 All esds (except the esd in the dihedral angle between two l.s. planes)
 are estimated using the full covariance matrix.  The cell esds are taken
 into account individually in the estimation of esds in distances, angles
 and torsion angles; correlations between esds in cell parameters are only
 used when they are defined by crystal symmetry.  An approximate (isotropic)
 treatment of cell esds is used for estimating esds involving l.s. planes.
;

loop_
_geom_bond_atom_site_label_1
_geom_bond_atom_site_label_2
_geom_bond_distance
_geom_bond_site_symmetry_2
_geom_bond_publ_flag
O2 C11 1.354(3) . ?
O2 C10 1.438(3) . ?
O1 C1 1.225(3) . ?
N1 C5 1.376(3) . ?
N1 C1 1.399(3) . ?
N1 C9 1.475(3) . ?
N3 C11 1.320(3) . ?
N3 C15 1.348(3) . ?
C11 C12 1.396(3) . ?
C12 C13 1.389(4) . ?
C12 C16 1.433(4) . ?
C5 C4 1.362(3) . ?
C5 C8 1.492(4) . ?
C2 C3 1.369(3) . ?
C2 C6 1.429(4) . ?
C2 C1 1.444(3) . ?
C3 C4 1.395(4) . ?
C3 C7 1.513(3) . ?
C10 C9 1.506(3) . ?
C10 H10A 0.9700 . ?
C10 H10B 0.9700 . ?
C4 H4 0.9300 . ?
C6 N2 1.139(4) . ?
C16 N4 1.132(3) . ?
C9 H9A 0.9700 . ?
C9 H9B 0.9700 . ?
C14 C15 1.379(3) . ?
C14 C13 1.380(3) . ?
C14 H14 0.9300 . ?
C15 C18 1.502(3) . ?
C13 C17 1.498(4) . ?
C8 H8A 0.9600 . ?
C8 H8B 0.9600 . ?
C8 H8C 0.9600 . ?
C17 H17A 0.9600 . ?
C17 H17B 0.9600 . ?
C17 H17C 0.9600 . ?
C7 H7A 0.9600 . ?
C7 H7B 0.9600 . ?
C7 H7C 0.9600 . ?
C18 H18A 0.9600 . ?
C18 H18B 0.9600 . ?
C18 H18C 0.9600 . ?

loop_
_geom_angle_atom_site_label_1
_geom_angle_atom_site_label_2
_geom_angle_atom_site_label_3
_geom_angle
_geom_angle_site_symmetry_1
_geom_angle_site_symmetry_3
_geom_angle_publ_flag
C11 O2 C10 118.34(19) . . ?
C5 N1 C1 122.6(2) . . ?
C5 N1 C9 122.5(2) . . ?
C1 N1 C9 114.90(19) . . ?
C11 N3 C15 116.6(2) . . ?
N3 C11 O2 120.1(2) . . ?
N3 C11 C12 124.5(2) . . ?
O2 C11 C12 115.4(2) . . ?
C13 C12 C11 118.7(2) . . ?
C13 C12 C16 120.9(2) . . ?
C11 C12 C16 120.4(2) . . ?
C4 C5 N1 119.5(2) . . ?
C4 C5 C8 121.2(2) . . ?
N1 C5 C8 119.3(2) . . ?
C3 C2 C6 122.3(2) . . ?
C3 C2 C1 122.0(2) . . ?
C6 C2 C1 115.7(2) . . ?
C2 C3 C4 118.5(2) . . ?
C2 C3 C7 121.2(3) . . ?
C4 C3 C7 120.3(2) . . ?
O2 C10 C9 106.66(19) . . ?
O2 C10 H10A 110.4 . . ?
C9 C10 H10A 110.4 . . ?
O2 C10 H10B 110.4 . . ?
C9 C10 H10B 110.4 . . ?
H10A C10 H10B 108.6 . . ?
C5 C4 C3 121.8(2) . . ?
C5 C4 H4 119.1 . . ?
C3 C4 H4 119.1 . . ?
N2 C6 C2 179.6(4) . . ?
O1 C1 N1 120.6(2) . . ?
O1 C1 C2 123.9(2) . . ?
N1 C1 C2 115.5(2) . . ?
N4 C16 C12 179.5(4) . . ?
N1 C9 C10 113.1(2) . . ?
N1 C9 H9A 109.0 . . ?
C10 C9 H9A 108.9 . . ?
N1 C9 H9B 109.0 . . ?
C10 C9 H9B 109.0 . . ?
H9A C9 H9B 107.8 . . ?
C15 C14 C13 121.1(2) . . ?
C15 C14 H14 119.5 . . ?
C13 C14 H14 119.5 . . ?
N3 C15 C14 122.4(2) . . ?
N3 C15 C18 116.2(2) . . ?
C14 C15 C18 121.4(2) . . ?
C14 C13 C12 116.7(2) . . ?
C14 C13 C17 122.5(2) . . ?
C12 C13 C17 120.9(2) . . ?
C5 C8 H8A 109.5 . . ?
C5 C8 H8B 109.5 . . ?
H8A C8 H8B 109.5 . . ?
C5 C8 H8C 109.5 . . ?
H8A C8 H8C 109.5 . . ?
H8B C8 H8C 109.5 . . ?
C13 C17 H17A 109.5 . . ?
C13 C17 H17B 109.5 . . ?
H17A C17 H17B 109.5 . . ?
C13 C17 H17C 109.5 . . ?
H17A C17 H17C 109.5 . . ?
H17B C17 H17C 109.5 . . ?
C3 C7 H7A 109.5 . . ?
C3 C7 H7B 109.5 . . ?
H7A C7 H7B 109.5 . . ?
C3 C7 H7C 109.5 . . ?
H7A C7 H7C 109.5 . . ?
H7B C7 H7C 109.5 . . ?
C15 C18 H18A 109.5 . . ?
C15 C18 H18B 109.5 . . ?
H18A C18 H18B 109.5 . . ?
C15 C18 H18C 109.5 . . ?
H18A C18 H18C 109.5 . . ?
H18B C18 H18C 109.5 . . ?

loop_
_geom_torsion_atom_site_label_1
_geom_torsion_atom_site_label_2
_geom_torsion_atom_site_label_3
_geom_torsion_atom_site_label_4
_geom_torsion
_geom_torsion_site_symmetry_1
_geom_torsion_site_symmetry_2
_geom_torsion_site_symmetry_3
_geom_torsion_site_symmetry_4
_geom_torsion_publ_flag
C15 N3 C11 O2 -177.2(2) . . . . ?
C15 N3 C11 C12 1.8(4) . . . . ?
C10 O2 C11 N3 -2.1(3) . . . . ?
C10 O2 C11 C12 178.8(2) . . . . ?
N3 C11 C12 C13 -2.2(4) . . . . ?
O2 C11 C12 C13 176.9(2) . . . . ?
N3 C11 C12 C16 177.5(2) . . . . ?
O2 C11 C12 C16 -3.5(3) . . . . ?
C1 N1 C5 C4 -1.3(3) . . . . ?
C9 N1 C5 C4 178.3(2) . . . . ?
C1 N1 C5 C8 177.4(2) . . . . ?
C9 N1 C5 C8 -3.0(3) . . . . ?
C6 C2 C3 C4 -178.7(2) . . . . ?
C1 C2 C3 C4 -0.4(4) . . . . ?
C6 C2 C3 C7 1.2(4) . . . . ?
C1 C2 C3 C7 179.6(2) . . . . ?
C11 O2 C10 C9 172.0(2) . . . . ?
N1 C5 C4 C3 -0.5(4) . . . . ?
C8 C5 C4 C3 -179.2(2) . . . . ?
C2 C3 C4 C5 1.3(4) . . . . ?
C7 C3 C4 C5 -178.7(2) . . . . ?
C3 C2 C6 N2 4(60) . . . . ?
C1 C2 C6 N2 -174(100) . . . . ?
C5 N1 C1 O1 -179.7(2) . . . . ?
C9 N1 C1 O1 0.6(3) . . . . ?
C5 N1 C1 C2 2.1(3) . . . . ?
C9 N1 C1 C2 -177.5(2) . . . . ?
C3 C2 C1 O1 -179.4(2) . . . . ?
C6 C2 C1 O1 -0.9(4) . . . . ?
C3 C2 C1 N1 -1.3(3) . . . . ?
C6 C2 C1 N1 177.2(2) . . . . ?
C13 C12 C16 N4 0(52) . . . . ?
C11 C12 C16 N4 -180(100) . . . . ?
C5 N1 C9 C10 -99.8(3) . . . . ?
C1 N1 C9 C10 79.8(3) . . . . ?
O2 C10 C9 N1 61.1(3) . . . . ?
C11 N3 C15 C14 -0.4(4) . . . . ?
C11 N3 C15 C18 179.6(2) . . . . ?
C13 C14 C15 N3 -0.6(4) . . . . ?
C13 C14 C15 C18 179.4(2) . . . . ?
C15 C14 C13 C12 0.2(4) . . . . ?
C15 C14 C13 C17 -179.3(3) . . . . ?
C11 C12 C13 C14 1.1(4) . . . . ?
C16 C12 C13 C14 -178.6(2) . . . . ?
C11 C12 C13 C17 -179.4(2) . . . . ?
C16 C12 C13 C17 0.9(4) . . . . ?

_diffrn_measured_fraction_theta_max 0.924
_diffrn_reflns_theta_full        32.37
_diffrn_measured_fraction_theta_full 0.924
_refine_diff_density_max         0.361
_refine_diff_density_min         -0.303
_refine_diff_density_rms         0.047
